# Supplementary material for: Phosphate starvation signaling increases mitochondrial membrane potential through respiration-independent mechanisms
Source: eLife. 2024 Jan 22;13:e84282. doi: 10.7554/eLife.84282 (PMC10846858; doi:10.7554/eLife.84282)
Supplement: Figure 1—source data 1. [file elife-84282-fig1-data1.zip]

Archive with 15 entries (14 files):
- Figure 1--source data/
- Figure 1--source data/.DS_Store
- __MACOSX/Figure 1--source data/._.DS_Store
- Figure 1--source data/Figure 1---source data.ai
- __MACOSX/Figure 1--source data/._Figure 1---source data.ai
- Figure 1--source data/raw data file4_Fig1_pgk1_ilv2-flag_pho85mct1_sit4mct1_triplicate_7.19.22.png
- __MACOSX/Figure 1--source data/._raw data file4_Fig1_pgk1_ilv2-flag_pho85mct1_sit4mct1_triplicate_7.19.22.png
- Figure 1--source data/raw data file2_Fig1_Pgk1_ilv2-flag_sit4mct1_triplicate_7.12.22.png
- __MACOSX/Figure 1--source data/._raw data file2_Fig1_Pgk1_ilv2-flag_sit4mct1_triplicate_7.12.22.png
- Figure 1--source data/Figure1--source data.pdf
- __MACOSX/Figure 1--source data/._Figure1--source data.pdf
- Figure 1--source data/raw data file1_Fig1_ilv2-flag_sit4mct1_triplicate_7.12.22.png
- __MACOSX/Figure 1--source data/._raw data file1_Fig1_ilv2-flag_sit4mct1_triplicate_7.12.22.png
- Figure 1--source data/raw data file3_Fig1_ilv2-flag_pho85mct1_sit4mct1_triplicate_7.19.22.png
- __MACOSX/Figure 1--source data/._raw data file3_Fig1_ilv2-flag_pho85mct1_sit4mct1_triplicate_7.19.22.png
