# Supplementary material for: Phosphate starvation signaling increases mitochondrial membrane potential through respiration-independent mechanisms
Source: eLife. 2024 Jan 22;13:e84282. doi: 10.7554/eLife.84282 (PMC10846858; doi:10.7554/eLife.84282)
Supplement: Figure 1—figure supplement 1—source data 1. [file elife-84282-fig1-figsupp1-data1.zip]

Archive with 16 entries (15 files):
- Figure 1-figure supplement 1-source data 1/
- __MACOSX/._Figure 1-figure supplement 1-source data 1
- Figure 1-figure supplement 1-source data 1/raw data file1_FigS1_2023-07-07 190611 BNP-3(Chemiluminescence).tif
- __MACOSX/Figure 1-figure supplement 1-source data 1/._raw data file1_FigS1_2023-07-07 190611 BNP-3(Chemiluminescence).tif
- Figure 1-figure supplement 1-source data 1/raw data file3_FigS1_2023-07-07 190611 BNP-3(Chemiluminescence).tif
- __MACOSX/Figure 1-figure supplement 1-source data 1/._raw data file3_FigS1_2023-07-07 190611 BNP-3(Chemiluminescence).tif
- Figure 1-figure supplement 1-source data 1/raw data associated with Figure 1-figure supplement 1.pdf
- __MACOSX/Figure 1-figure supplement 1-source data 1/._raw data associated with Figure 1-figure supplement 1.pdf
- Figure 1-figure supplement 1-source data 1/raw data file4_FigS1_2023-07-10 190611 Blot1 pgk1(Chemiluminescence).tif
- __MACOSX/Figure 1-figure supplement 1-source data 1/._raw data file4_FigS1_2023-07-10 190611 Blot1 pgk1(Chemiluminescence).tif
- Figure 1-figure supplement 1-source data 1/raw data file2_FigS1_2023-07-07 190611 BNP-4(Chemiluminescence).tif
- __MACOSX/Figure 1-figure supplement 1-source data 1/._raw data file2_FigS1_2023-07-07 190611 BNP-4(Chemiluminescence).tif
- Figure 1-figure supplement 1-source data 1/raw data file5_FigS1_2023-07-10 190611 Blot2 pgk1(Chemiluminescence).tif
- __MACOSX/Figure 1-figure supplement 1-source data 1/._raw data file5_FigS1_2023-07-10 190611 Blot2 pgk1(Chemiluminescence).tif
- Figure 1-figure supplement 1-source data 1/raw data file6_FigS1_2023-07-10 190611 blot3 pgk1(Chemiluminescence).tif
- __MACOSX/Figure 1-figure supplement 1-source data 1/._raw data file6_FigS1_2023-07-10 190611 blot3 pgk1(Chemiluminescence).tif
