# Supplementary material for: Phosphate starvation signaling increases mitochondrial membrane potential through respiration-independent mechanisms
Source: eLife. 2024 Jan 22;13:e84282. doi: 10.7554/eLife.84282 (PMC10846858; doi:10.7554/eLife.84282)
Supplement: Figure 2—source data 1. [file elife-84282-fig2-data1.zip]

Archive with 12 entries (11 files):
- Figure 2-source data 1/
- __MACOSX/._Figure 2-source data 1
- Figure 2-source data 1/raw data file3_Fig2_por1_ctrl_Pi_BNPAGE_7.24.22.png
- __MACOSX/Figure 2-source data 1/._raw data file3_Fig2_por1_ctrl_Pi_BNPAGE_7.24.22.png
- Figure 2-source data 1/.DS_Store
- __MACOSX/Figure 2-source data 1/._.DS_Store
- Figure 2-source data 1/raw data file1_Fig2_2022-07-22 190611 BNP-1(Chemiluminescence).tif
- __MACOSX/Figure 2-source data 1/._raw data file1_Fig2_2022-07-22 190611 BNP-1(Chemiluminescence).tif
- Figure 2-source data 1/raw data associated with Figure 2.pdf
- __MACOSX/Figure 2-source data 1/._raw data associated with Figure 2.pdf
- Figure 2-source data 1/raw data file2_Fig2_2022-07-23 190611 BNP-4(Chemiluminescence).tif
- __MACOSX/Figure 2-source data 1/._raw data file2_Fig2_2022-07-23 190611 BNP-4(Chemiluminescence).tif
