# Supplementary material for: Phosphate starvation signaling increases mitochondrial membrane potential through respiration-independent mechanisms
Source: eLife. 2024 Jan 22;13:e84282. doi: 10.7554/eLife.84282 (PMC10846858; doi:10.7554/eLife.84282)
Supplement: Figure 2—figure supplement 1—source data 1. [file elife-84282-fig2-figsupp1-data1.zip]

Archive with 30 entries (29 files):
- Figure 2-figure supplement 1-source data 1/
- __MACOSX/._Figure 2-figure supplement 1-source data 1
- Figure 2-figure supplement 1-source data 1/raw data file12_FigS2_por1_ctrl_Pi_BNPAGE_10.21.22.png
- __MACOSX/Figure 2-figure supplement 1-source data 1/._raw data file12_FigS2_por1_ctrl_Pi_BNPAGE_10.21.22.png
- Figure 2-figure supplement 1-source data 1/raw data file8_FigS2Hsp60_HAP4OE_BN-PAGE_4.27.23.jpg
- __MACOSX/Figure 2-figure supplement 1-source data 1/._raw data file8_FigS2Hsp60_HAP4OE_BN-PAGE_4.27.23.jpg
- Figure 2-figure supplement 1-source data 1/raw data file4_FigS2_LA_por1_sit4mct1_7.22.22.png
- __MACOSX/Figure 2-figure supplement 1-source data 1/._raw data file4_FigS2_LA_por1_sit4mct1_7.22.22.png
- Figure 2-figure supplement 1-source data 1/.DS_Store
- __MACOSX/Figure 2-figure supplement 1-source data 1/._.DS_Store
- Figure 2-figure supplement 1-source data 1/raw data file10_FigS2_2022-10-21 190611 BNP-5(Chemiluminescence).tif
- __MACOSX/Figure 2-figure supplement 1-source data 1/._raw data file10_FigS2_2022-10-21 190611 BNP-5(Chemiluminescence).tif
- Figure 2-figure supplement 1-source data 1/raw data file11_FigS2_2022-10-23 190611 BNP-2(Chemiluminescence).jpg
- __MACOSX/Figure 2-figure supplement 1-source data 1/._raw data file11_FigS2_2022-10-23 190611 BNP-2(Chemiluminescence).jpg
- Figure 2-figure supplement 1-source data 1/raw data file6_FigS2Rip1_HAP4OE_BN-PAGE_4.27.23.jpg
- __MACOSX/Figure 2-figure supplement 1-source data 1/._raw data file6_FigS2Rip1_HAP4OE_BN-PAGE_4.27.23.jpg
- Figure 2-figure supplement 1-source data 1/raw data file2_FigS2_por1_acyl-acp_sit4mct1_1.23.20.png
- __MACOSX/Figure 2-figure supplement 1-source data 1/._raw data file2_FigS2_por1_acyl-acp_sit4mct1_1.23.20.png
- Figure 2-figure supplement 1-source data 1/raw data associated with Figure 2-figure supplement 1.pdf
- __MACOSX/Figure 2-figure supplement 1-source data 1/._raw data associated with Figure 2-figure supplement 1.pdf
- Figure 2-figure supplement 1-source data 1/raw data file7_sdh2_HAP4OE_BN-PAGE_4.27.23.jpg
- __MACOSX/Figure 2-figure supplement 1-source data 1/._raw data file7_sdh2_HAP4OE_BN-PAGE_4.27.23.jpg
- Figure 2-figure supplement 1-source data 1/raw data file9_Figs2_2022-10-21 190611 BNP-3(Chemiluminescence).tif
- __MACOSX/Figure 2-figure supplement 1-source data 1/._raw data file9_Figs2_2022-10-21 190611 BNP-3(Chemiluminescence).tif
- Figure 2-figure supplement 1-source data 1/raw data file1_FigS2_acyl-acp_sit4mct1_1.23.20.png
- __MACOSX/Figure 2-figure supplement 1-source data 1/._raw data file1_FigS2_acyl-acp_sit4mct1_1.23.20.png
- Figure 2-figure supplement 1-source data 1/raw data file5_FigS2Atp2_HAP4OE_BN-PAGE_4.27.23.jpg
- __MACOSX/Figure 2-figure supplement 1-source data 1/._raw data file5_FigS2Atp2_HAP4OE_BN-PAGE_4.27.23.jpg
- Figure 2-figure supplement 1-source data 1/raw data file3_FigS2_LA_Pi_wtrho0_sit4mct1_7.22.22.png
- __MACOSX/Figure 2-figure supplement 1-source data 1/._raw data file3_FigS2_LA_Pi_wtrho0_sit4mct1_7.22.22.png
