# Supplementary material for: Phosphate starvation signaling increases mitochondrial membrane potential through respiration-independent mechanisms
Source: eLife. 2024 Jan 22;13:e84282. doi: 10.7554/eLife.84282 (PMC10846858; doi:10.7554/eLife.84282)
Supplement: Figure 3—source data 1. [file elife-84282-fig3-data1.zip]

Archive with 10 entries (9 files):
- Figure 3-source data 1/
- __MACOSX/._Figure 3-source data 1
- Figure 3-source data 1/.DS_Store
- __MACOSX/Figure 3-source data 1/._.DS_Store
- Figure 3-source data 1/raw data file2_Fig3_pgk1_ilv2-flag_Pi_triplicate_7.22.22.png
- __MACOSX/Figure 3-source data 1/._raw data file2_Fig3_pgk1_ilv2-flag_Pi_triplicate_7.22.22.png
- Figure 3-source data 1/raw data associated with Figure 3.pdf
- __MACOSX/Figure 3-source data 1/._raw data associated with Figure 3.pdf
- Figure 3-source data 1/raw data file1_Fig3_ilv2-flag_Pi_triplicate_7.22.22.png
- __MACOSX/Figure 3-source data 1/._raw data file1_Fig3_ilv2-flag_Pi_triplicate_7.22.22.png
