# Supplementary material for: Phosphate starvation signaling increases mitochondrial membrane potential through respiration-independent mechanisms
Source: eLife. 2024 Jan 22;13:e84282. doi: 10.7554/eLife.84282 (PMC10846858; doi:10.7554/eLife.84282)
Supplement: Figure 5—source data 1. [file elife-84282-fig5-data1.zip]

Archive with 11 entries (10 files):
- Figure 5-source data 1/
- Figure 5-source data 1/raw data associated with Figure 5-1.pdf
- __MACOSX/Figure 5-source data 1/._raw data associated with Figure 5-1.pdf
- Figure 5-source data 1/raw data file4_Fig5_pgk1_ilv2-flag_pho85mct1_triplicate_3.23.22.png
- __MACOSX/Figure 5-source data 1/._raw data file4_Fig5_pgk1_ilv2-flag_pho85mct1_triplicate_3.23.22.png
- Figure 5-source data 1/raw data file3_Fig5_ilv2-flag_pho85mct1_triplicate_3.23.22.png
- __MACOSX/Figure 5-source data 1/._raw data file3_Fig5_ilv2-flag_pho85mct1_triplicate_3.23.22.png
- Figure 5-source data 1/raw data file2_Fig5_pgk1_ilv2-flag_pho85mct1_sit4mct1_triplicate_7.19.22.png
- __MACOSX/Figure 5-source data 1/._raw data file2_Fig5_pgk1_ilv2-flag_pho85mct1_sit4mct1_triplicate_7.19.22.png
- Figure 5-source data 1/raw data file1_Fig5_ilv2-flag_pho85mct1_sit4mct1_triplicate_7.19.22.png
- __MACOSX/Figure 5-source data 1/._raw data file1_Fig5_ilv2-flag_pho85mct1_sit4mct1_triplicate_7.19.22.png
