# Supplementary material for: Phosphate starvation signaling increases mitochondrial membrane potential through respiration-independent mechanisms
Source: eLife. 2024 Jan 22;13:e84282. doi: 10.7554/eLife.84282 (PMC10846858; doi:10.7554/eLife.84282)
Supplement: Figure 5—source data 2. [file elife-84282-fig5-data2.zip]

Archive with 16 entries (15 files):
- Figure 5-source data 2/
- __MACOSX/._Figure 5-source data 2
- Figure 5-source data 2/raw data associated with Figure 5-2.pdf
- __MACOSX/Figure 5-source data 2/._raw data associated with Figure 5-2.pdf
- Figure 5-source data 2/.DS_Store
- __MACOSX/Figure 5-source data 2/._.DS_Store
- Figure 5-source data 2/raw data file1_Fig5_2021-04-15 190611 BNP(Chemiluminescence) (1).tif
- __MACOSX/Figure 5-source data 2/._raw data file1_Fig5_2021-04-15 190611 BNP(Chemiluminescence) (1).tif
- Figure 5-source data 2/raw data file5_Fig5_BN-PAGE_SDS-ponceau_sit4_pho85_7.19.22.png
- __MACOSX/Figure 5-source data 2/._raw data file5_Fig5_BN-PAGE_SDS-ponceau_sit4_pho85_7.19.22.png
- Figure 5-source data 2/raw data file3_Fig5_2021-04-19 190611 BNP(Chemiluminescence) (1).tif
- __MACOSX/Figure 5-source data 2/._raw data file3_Fig5_2021-04-19 190611 BNP(Chemiluminescence) (1).tif
- Figure 5-source data 2/raw data file2_Fig5_2021-04-15 190611 BNP-1(Chemiluminescence) (1).tif
- __MACOSX/Figure 5-source data 2/._raw data file2_Fig5_2021-04-15 190611 BNP-1(Chemiluminescence) (1).tif
- Figure 5-source data 2/raw data file4_Fig5_por1_ctrl_BNPAGE_4.15.21.png
- __MACOSX/Figure 5-source data 2/._raw data file4_Fig5_por1_ctrl_BNPAGE_4.15.21.png
